# Supplementary material for: TSPAN8 promotes cancer cell stemness via activation of sonic Hedgehog signaling
Source: Nat Commun. 2019 Jun 28;10:2863. doi: 10.1038/s41467-019-10739-3 (PMC6599078; doi:10.1038/s41467-019-10739-3)
Supplement: Supplementary file 3 — Source Data [file 41467_2019_10739_MOESM3_ESM.xlsx]

## Sheet: Figure 1
Figure 1a			Figure 1d								Figure 1j						Figure 1b						Figure 1e
TSPAN1	2.91927			Mololayar			Sphere					3	2	1	0
TSPAN15	2.76057		TSPAN8	0.0143	0.0175	0.0132	0.0577	0.0525	0.0593		NAC-S	10	35	50	5
TSPAN8	2.35001		ALDHA1	0.0164	0.0178	0.0124	0.0634	0.0589	0.0524		NAC-R	50	30	20	0
TSPAN11	2.13043
TSPAN29	2.02565		TSPAN8	0.0194	0.0173	0.0243	0.0454	0.0482	0.0623
TSPAN27	2.00992		ALDHA1	0.0174	0.0129	0.0195	0.0583	0.0581	0.0682		Figure 1m
TSPAN13	1.43356											3	2	1	0
TSPAN33	1.37294										Pre-NAC	30	30	35	5
TSPAN6	1.14219										Post-NAC	65	30	5	0
TSPAN7	1.0875
TSPAN9	1.04377
TSPAN12	0.795761
TSPAN23	0.721508							Figure 1k			Figure 1n
TSPAN25	0.69728		Figure 1g					NAC-S	NAC-R		Pre-NAC	Post-NAC
TSPAN14	0.589333		LuA	LuB	Her2	TNBC		3	3		3	3
TSPAN19	0.389848		0	0	6	4		3	3		3	3
TSPAN26	0.263797		6	2	0	4		2	3		3	3
TSPAN21	0.157154		0	2	4	2		2	3		3	3
TSPAN31	0.140849		6	1	0	4		2	3		3	3
TSPAN3	0.128768		1	2	6	12		2	3		3	2
TSPAN32	-0.00932		1	9	4	4		2	3		2	3
TSPAN17	-0.03518		1	2	6	6		2	3		2	3
TSPAN28	-0.04375		0	2	4	4		2	3		2	3
TSPAN24	-0.1191		1	1	6	2		1	3		2	3
TSPAN30	-0.16497		0	1	6	2		1	2		2	3
TSPAN16	-0.28238		1	1	0	12		1	2		2	3
TSPAN20	-0.51637		0	1	2			1	2		1	3
TSPAN10	-0.53571		1	1	2			1	2		1	2
TSPAN5	-0.79175		2	1	4			1	2		1	3
TSPAN2	-1.50205		1	1	0			1	2		1	2
TSPAN18	-1.60505		1	1				1	1		1	2
TSPAN4	-1.86842		6	9				1	1		1	2
TSPAN22	-2.21858		1	1				1	1		1	2
			0	0				0	1		0	1
			1	1
			2	2
			0	0
			1
			0	0
			0	1
			0	1
			1	2
			1	1
			0	2
			1	1
			1	1
				1
				2
				1
				0
				1
				0
				1

## Sheet: Figure S1
Figure S1a	Figure S1a			Figure S1b	231-AD			231-SP			231-RA					Figure S1e										Figure S1g					Figure S1i
	Measured	Reported			Mean	SD	N	Mean	SD	N	Mean	SD	N
KRT5	4.48988	5		TSPAN8	0.931	0.042	3	3.54	0.074	3	0.854	0.026	3
BCL2L1	0.354447	3		SOX2	0.606	0.084	3	2.27	0.083	3	0.941	0.065	3
LGR5	0.136862	2.8		NANOG	0.733	0.041	3	2.414	0.026	3	0.932	0.043	3
MYCN	4.37826	2.7		ALDHA1	0.86	0.008	3	5.216	0.097	3	0.925	0.042	3
NOTCH4	2.23763	2.3
PGR	1.17396	2.2		Figure S1c	M7-AD			M7-SP			M7-RA
TP63	2.53029	2.2			Mean	SD	N	Mean	SD	N	Mean	SD	N
CDH3	3.92449	2.1		TSPAN8	0.948	0.073	3	5.587	0.076	3	1.821	0.013	3
ITGA6	2.22335	2		SOX2	1.076	0.036	3	6.534	0.088	3	1.222	0.066	3
MME	0.152143	1.8		NANOG	1.094	0.097	3	3.285	0.045	3	1.79	0.054	3
BMI1	0.132876	1		ALDHA1	0.974	0.046	3	2.086	0.076	3	1.389	0.089	3
CLDN4	4.31382	0.5
BCL2	0.520542	0.3		Figure S1d	1954-AD			1954-SP			1954-RA
Nanog	1.90677	3.8			Mean	SD	N	Mean	SD	N	Mean	SD	N
PTEN	-0.26907	-2		TSPAN8	0.869	0.18	3	2.429	0.095	3	1.294	0.094	3
PARP2	-0.0289	-1		SOX2	0.936	0.043	3	3.086	0.029	3	1.427	0.028	3
				NANOG	0.851	0.032	3	3.198	0.02	3	1.032	0.054	3
				ALDHA1	0.357	0.053	3	4.722	0.066	3	1.055	0.025	3
				Figure S1f	M7-pcDNA			M7-TSPAN8
					Mean	SD	N	Mean	SD	N
				TSPAN8	0.868	0.084	3	5.767	0.174	3
				SOX2	0.123	0.077	3	3.279	0.332	3
				OCT4	0.47	0.173	3	2.024	0.175	3
				NANOG	0.179	0.085	3	5.386	0.114	3
				ALDHA1	0.851	0.142	3	4.814	0.257	3
				Figure S1h	231-NC			231-shTS#1			231-shTS#2
					Mean	SD	N	Mean	SD	N	Mean	SD	N
				TSPAN8	8.157	0.088	3	1.665	0.359	3	1.073	0.387	3
				SOX2	1.922	0.072	3	0.223	0.027	3	0.275	0.014	3
				OCT4	4.654	0.176	3	0.48	0.0628	3	0.38	0.025	3
				NANOG	1.178	0.084	3	0.506	0.1507	3	0.453	0.167	3
				ALDHA1	8.534	0.179	3	0.359	0.0937	3	0.306	0.039	3
				Figure S1j					Figure S1k
				Tumour	Adjacent tissue				TSPAN8+			TSPAN8-
				25.7	13.7			Non-CSC	14.6	24.2	23.6	85.4	75.7	76.4
				22.5	11.3			CSC	64.8	62.9	69.6	35.2	37.1	30.4
				21.7	10.9

## Sheet: Figure 2
Figure 2b-1			Figure 2b-2			Figure 2c-1			Figure 2e
M7-PLVX	M7-TSPAN8		M7-PLVX	M7-TSPAN8		M7-PLVX	M7-TSPAN8			+ADR(nM)	PLVX			TSPAN8
1	4.36		48.8	289		427	1146		0		1	1	1	1	1	1
1.95	5.27		43.1	264.8		486	1273		2.5		0.539523	0.658378	0.720759	0.900325	0.940011	0.984205
1.59	8.57		55.6	210.4		425	1235		5		0.45667	0.497546	0.558651	0.743401	0.797813	0.833525
1.33	7.12		59.3	256.3					10		0.323988	0.354396	0.393079	0.71917	0.628254	0.556938
									20		0.2865	0.201458	0.253577	0.57714	0.508433	0.47739
Figure 2b-3			Figure 2b-4			Figure 2c-2
1954-PLVX	1954-TSPAN8					1954-PLVX	1954-TSPAN8
1	5.74		1954-PLVX	1954-TSPAN8		325	856		Figure 2f
1.56	6.06		56.2	237.9		317	874			+PTX ( μg/ml)	PLVX			TSPAN8
1.42	5.4		63.6	225.3		329	820		0		1	1	1	1	1	1
1.75	5.69		58	245.6					2.5		0.764565	0.654564	0.645453	0.76546	0.78545	0.77632
			66.7	215.1					5		0.34573	0.345765	0.367346	0.55721	0.50978	0.623577
									10		0.24574	0.256453	0.2463	0.45673	0.40674	0.452576
Figure 2h-1				Figure 2h-2					20		0.174456	0.164242	0.164563	0.307455	0.383679	0.404654
M7-Scramble	M7-shTS#1	M7-shTS#2		M7-Scramble	M7-shTS#1	M7-shTS#2
5.24	3.26	1.35		83	25	30		Figure 2i-1
7.83	1.04	1.58		95	20	33		M7-Scramble	M7-shTS#1	M7-shTS#2
8.1	1.64	2.48		81	23	25		1054	254	152
								1074	224	105
Figure 2h-3				Figure 2h-4				1028	275	124
1954-Scramble	1954-shTS#1	1954-shTS#2		1954-Scramble	1954-shTS#1	1954-shTS#2
3.85	1.13	2.53		55	30	22		Figure 2i-2
5.26	1.35	1.04		52	36	25		1954-Scramble	1954-shTS#1	1954-shTS#2
4.86	2.15	1.46		65	40	39		855	157	134
								767	182	125
								983	111	119

## Sheet: Figure S2
Figure S2b-1												Figure S2e
	+PTX (μg/ml)	Sramble			shTS#1			shTS#2
0		1	1	1	1	1	1	1	1	1
0.01		0.56536	0.55297	0.54185	0.358632	0.359524	0.347983	0.48632	0.459524	0.447983
0.1		0.358632	0.369524	0.337983	0.187444	0.15964	0.162345	0.287444	0.25964	0.262345
1		0.248422	0.271685	0.246352	0.048673	0.040674	0.0452576	0.149235	0.132563	0.130096
10		0.127444	0.19964	0.162345	0.0307455	0.0383679	0.0404654	0.093635	0.092046	0.094356
Figure S2b-2
	+ADR(nM)	Sramble			shTS#1			shTS#2
0		1	1	1	1	1	1	1	1	1
2.5		0.6395	0.65837	0.62075	0.5019	0.4633	0.4292	0.5806	0.5882	0.558
5		0.4566	0.4975	0.5586	0.2357	0.2611	0.207	0.3083	0.39364	0.3523
10		0.3239	0.3543	0.393	0.1958	0.1638	0.1509	0.2139	0.2546	0.2932
20		0.2865	0.2214	0.2535	0.1085	0.1183	0.0909	0.195	0.148	0.124
Figure S2c-1
	TSPAN8-			TSPAN8+
0	100	103.52	97.64	100	104.25	96.85
0.01	86.02	85.38	88.36	89.1	93.97	82.75
0.1	81.47	79.95	77.01	88.18	87.54	86.98
1	70.08	61.17	62.29	70.54	72.96	75.13
10	50.2	51.33	58.59	65.11	67.45	65.38
100	28.62	31.98	25.63	51.47	50.13	52.56
Figure S2c-2
	TSPAN8-			TSPAN8+
0	100.55	102.52	98.47	100	105.32	95.61
2.5	87.76	85.04	89.07	89.64	89.88	88.26
5	79.28	78.83	76.01	88.19	87.43	86.43
10	60.18	61.61	62.58	70.61	72.61	75.5
20	40.52	41.34	38.59	65.37	67.39	65.81
40	35.47	39.02	31.75	61.17	60.42	62.56
Figure S2d-1
	0			0.1			10
TSPAN8+	85.53	83.37	85.54	89.61	93.97	90.39	99.48	99.23	99.17
TSPAN8-	2.77	3.28	5.41	20.93	28.74	25.88	47.7	42.58	49.79
Figure S2d-2
	0			5.0			20.0
TSPAN8+	85.56	83.28	85.68	91.989	92.74	90.35	98.56	95.42	97.11
TSPAN8-	2.74	3.56	5.21	20.25	28.1	25.73	47.97	42.27	49.67

## Sheet: Figure 3
Figure 3a								Figure 3f																	Figure 3g
	M7-pcDNA			M7-TSPAN8				PLVX	TSPAN8
	Mean	SD	N	Mean	SD	N		23.94	88.19
TSPAN8	1	0.137	3	2.081	0.043	3		24.82	98.12
HHIP	1	0.125	3	2.294	0.091	3		28.76	98.99
HHAT	1	0.094	3	0.341	0.133	3
SHH	1	0.125	3	2.934	0.051	3
DHH	1	0.847	3	1.232	0.053	3		Figure 3h
IHH	1	0.072	3	1.175	0.143	3		NANOG	0.9423	0.7342	0.7664	2.6863	2.5842	2.3635	0.5542	0.651	0.69	0.5843	0.6765	0.699
PTCH1	1	0.067	3	2.701	0.084	3		ALDHA1	1.9552	1.7533	1.4679	2.6864	2.7245	2.5451	1.5085	1.6686	1.5756	1.3975	1.5236	1.3643
GLI1	1	0.154	3	2.021	0.044	3		GLI1	0.8564	0.9546	0.478	1.787	1.6209	1.5804	0.9	0.5038	0.548	0.8003	0.68	0.446
HES1	1	0.041	3	1.214	0.051	3
HES2	1	0.014	3	1.492	0.012	3
HEY1	1	0.032	3	0.891	0.024	3		Figure 3b						Figure 3d						Figure 3e
CCND1	1	0.052	3	1.274	0.053	3
LEF1	1	0.013	3	1.23	0.024	3
AXIN2	1	0.053	3	0.911	0.036	3
Figure 3c
	M7-Scramble			M7-shTS
	Mean	SD	N	Mean	SD	N
TSPAN8	1	0.245	3	0.246	0.045	3
HHIP	1	0.285	3	0.632	0.38	3
HHAT	1	0.134	3	1.389	0.235	3
SHH	1	0.112	3	0.247	0.095	3
DHH	1	0.375	3	1.259	0.35	3
IHH	1	0.185	3	1.356	0.185	3
PTCH1	1	0.135	3	0.139	0.021	3
GLI1	1	0.155	3	0.242	0.099	3

## Sheet: Figure S3
Figure S3b														Figure S3a								Figure S3c
si-NC	si-TSPAN8
20.23	5.78
22.75	8.35
20.77	8.56
Figure S3d
NANOG	1.2546	1.543	1.9742	2.7324	2.7532	2.8643	0.4583	0.6286	0.5064	0.4621	0.5653	0.5852
ALDHA1	1.1345	1.753	1.2446	3.6462	3.6421	3.9312	1.6674	1.3236	1.4246	1.3445	1.3643	1.3794
GLI1	0.9685	0.8323	0.555	2.5972	2.5234	2.5671	0.8456	0.8863	0.7134	0.8157	0.865	0.735
Figure S3g
1.0436	1.0386	0.9646	0.4596	0.3277	0.3579	0.6736	0.59863	0.3524	0.3737	0.2879	0.3526
Figure S3h
1.0518	1.0564	0.9729	0.4556	0.6207	0.5582	0.7243	0.7489	0.8746	0.4566	0.5752	0.5978

## Sheet: Figure 4
Figure 4a						Figure 4b					Figure 4d												Figure 4e
Figure 4f						Figure 4g						Figure 4h						Figure 4i
Figure 4j

## Sheet: Figure S4
Figure S4f-1						Figure S4f-2			Figure S4a				Figure S4b					Figure S4c				Figure S4i						Figure S4e							Figure S4h						Figure S4j
	siRNA-NC	siRNA-TSPAN8				siRNA-NC	siRNA-TSPAN8
0	1	1			0	1	1
1	0.92	0.83			1	0.72	0.83
2	0.8	0.57			2	0.4	0.72
3	0.59	0.1			3	0.1	0.41
Figure S4k-1						Figure S4k-2
	si-NC	si-Ataxin-3				KD-Flag-ATXN3	KD-Flag-Vector
0	1	1			0	1	1
2	0.95	0.68			1	0.95	0.65
4	0.83	0.54			2	0.88	0.52
6	0.77	0.31			3	0.75	0.25

## Sheet: Figure 5
Figure 5e															Figure 5a					Figure 5b						Figure 5c						Figure 5f								Figure 5g
PLVX	ATXN3	TSPAN8	TSPAN8/shATXN3		PLVX	ATXN3	TSPAN8	TSPAN8/shATXN3
22.47	42.29	82.15	62.26		50.81	80.06	377.45	205.53
25.46	48.83	87.11	67.11		58.32	85.79	366.73	286.72
27.79	43.91	118.94	60.21		57.99	87.23	377.85	276.25
Figure 5h-1					Figure 5h-2
PLVX	ATXN3	TSPAN8	TSPAN8/shATXN3		PLVX	ATXN3	TSPAN8	TSPAN8/shATXN3
57	86	256	123		1	2.15	5.24	3.74
65	92	225	195		1.11	2.68	6.94	2.23
56	87	273	142		1.56	2.64	5.35	2.56
63	98	257	124		1.25	2.85	5.71	3.06
Figure 5i-1
+ADR(nM)		PLVX			TSPAN8			ATXN3			TSPAN8/shATXN3
0		1	1	1	1	1	1	1	1	1	1	1	1
2.5		0.6395	0.65837	0.62075	0.9303	0.94	0.9042	0.7674	0.7684	0.7135	0.7134	0.7245	0.7267
5		0.4766	0.4975	0.5386	0.7434	0.7978	0.8335	0.6347	0.6265	0.6346	0.5965	0.595	0.5853
10		0.3239	0.3543	0.393	0.6791	0.6282	0.6569	0.5858	0.5086	0.5993	0.4424	0.4424	0.4424
20		0.2065	0.2214	0.2535	0.5771	0.5084	0.4773	0.43823	0.4713	0.4578	0.3275	0.3995	0.3853
Figure 5i-2
+PTX ( μg/ml)		PLVX			TSPAN8			ATXN3			TSPAN8/shATXN3
0		1	1	1	1	1	1	1	1	1	1	1	1
0.01		0.574565	0.544564	0.545453	0.7954	0.7854	0.7863	0.7457	0.7896	0.7904	0.6146	0.6236	0.5803
0.1		0.32573	0.345765	0.387346	0.5572	0.5397	0.6235	0.4635	0.46453	0.4626	0.3995	0.3982	0.3835
1		0.24574	0.266453	0.2363	0.4067	0.4367	0.5025	0.3234	0.3276	0.3223	0.2437	0.2663	0.264
10		0.174456	0.164242	0.144563	0.3074	0.37367	0.4046	0.2467	0.2432	0.2672	0.2679	0.2057	0.2165

## Sheet: Figure S5
Figure S5a
Scramble	shATXN3	shTSPAN8
137	87	56
125	88	63
145	89	49
145	70	69
Figure S5b
	+ADR(nM)	shTSPAN8			shATXN3			Scramble
0		1	1	1	1	1	1	1	1	1
0.5		0.6356	0.6524	0.6286	0.9557	0.9378	0.9048	0.97119	0.9333	0.9092
1		0.4746	0.4478	0.4999	0.7375	0.7469	0.8023	0.9257	0.915	0.87
1.5		0.2914	0.365	0.3946	0.6742	0.6748	0.7775	0.8358	0.8238	0.7909
2		0.1874	0.2135	0.27976	0.5064	0.5053	0.4634	0.7585	0.747	0.646

[truncated: 3 more sheets: Figure S6, Figure 6, Figure 7]
